# Supplementary material for: The Investigation of Giardiasis (Foodborne and Waterborne Diseases) in Buffaloes in Van Region, Türkiye: First Molecular Report of Giardia duodenalis Assemblage B from Buffaloes
Source: Pathogens. 2023 Jan 8;12(1):106. doi: 10.3390/pathogens12010106 (PMC9863494; doi:10.3390/pathogens12010106)
Supplement: Supplementary file 1 [file pathogens-12-00106-s001.zip]

Archive with 1 entries (1 files):
- pathogens-2079681-supplementary.pdf
